# Supplementary material for: Preliminary characterization of the oral microbiota of Chinese adults with and without gingivitis
Source: BMC Oral Health. 2011 Dec 12;11:33. doi: 10.1186/1472-6831-11-33 (PMC3254127; doi:10.1186/1472-6831-11-33)
Supplement: Additional file 1 — The 70 genera identified in all samples and their distribution in each sample. [file 1472-6831-11-33-S1.XLSX]

## Sheet: Sheet1
taxon	No. of reads	% of all reads	H1	H2	H3	H4	H5	H6	H7	H8	H9	H10	H11	H12	H13	H14	H15	U1	U2	U3	U4	U5	U6	U7	U8	U9	U10	U11	U12	U13	U14	U15
Streptococcus	68659	0.26572	6128	2025	1067	1547	1354	4336	4171	2759	2439	2110	5566	1039	1607	1752	1074	4981	848	648	2143	290	8371	1893	851	758	960	3655	640	1117	897	1633
Neisseria	16458	0.0636908	348	1439	1265	289	806	760	838	638	2210	1022	162	24	14	23	14	488	940	592	556	307	349	5	11	143	19	1293	672	592	485	154
Leptotrichia	15806	0.0611713	52	323	579	768	435	144	5	26	429	559	151	127	44	486	185	297	44	127	2084	849	213	891	1077	2381	689	74	691	882	469	725
Actinomyces	15498	0.0599793	218	1908	984	715	330	249	451	488	460	298	615	567	1002	564	543	380	1228	862	534	205	105	559	256	152	375	198	515	401	90	246
Prevotella	15029	0.0581642	1106	48	196	462	227	2271	97	203	123	452	1990	989	927	377	931	2186	302	265	10	230	557	3	21	67	12	790	40	65	5	77
Veillonella	12068	0.0467048	308	431	175	1467	634	582	99	51	1173	359	532	675	1055	1098	486	246	89	49	60	7	513	758	184	298	206	124	18	61	127	203
Rothia	11415	0.0441776	382	444	162	272	213	279	602	485	763	977	263	162	118	663	1431	336	788	475	310	52	187	31	28	382	203	670	294	218	190	35
Fusobacterium	9624	0.0372462	449	239	579	182	606	303	15	52	371	470	85	337	357	151	327	351	344	495	519	583	285	568	462	212	306	133	171	348	120	204
Lautropia	7830	0.0303031	44	155	89	183	113	5	1637	2122	511	1258	3	135	238	51	43	7	97	48	114	31	28	85	41	311	84	10	42	205	46	94
Selenomonas	7778	0.0301019	12	82	261	173	283	27	1	8	88	194	14	189	90	115	90	2	23	140	256	206	25	623	1512	282	1603	3	322	525	172	457
Haemophilus	6886	0.0266497	694	424	255	116	76	257	1828	1021	52	39	275	129	161	282	152	188	107	38	39	33	185	7	2	9	1	304	22	42	116	32
Granulicatella	5505	0.0213051	130	121	146	79	309	268	286	316	109	62	412	107	111	98	71	1129	117	87	256	38	514	8	11	28	25	300	36	71	170	90
Porphyromonas	5074	0.0196371	267	147	124	28	53	842	158	60	262	521	145	29	17	9	35	1105	85	66	19	220	469	6	7	12	0	332	2	27	5	22
Corynebacterium	4612	0.0178491	35	241	181	113	59	207	313	822	98	211	69	105	49	58	102	29	439	294	180	51	77	82	54	51	18	101	381	94	46	52
Capnocytophaga	4028	0.0155889	19	515	495	76	66	48	51	136	158	334	10	164	127	138	108	48	524	153	55	336	36	2	7	66	2	110	92	43	42	67
Gemella	3435	0.0132939	245	25	22	21	294	381	200	116	46	127	110	9	13	10	11	778	29	65	176	83	317	39	13	29	15	141	6	15	46	53
Uncultured_Lachnospiraceae	2805	0.0108557	25	159	233	57	114	19	0	4	36	60	17	70	11	161	29	25	44	104	234	110	19	151	187	294	137	24	119	194	56	112
Eubacterium	2410	0.00932702	40	4	27	10	70	98	11	41	12	78	39	34	26	3	12	79	127	358	137	74	24	143	206	69	307	31	58	172	16	104
Peptostreptococcus	1717	0.00664502	26	0	11	5	96	77	7	8	10	32	12	4	4	0	12	61	38	434	17	39	25	121	134	14	138	55	28	101	11	197
Cardiobacterium	1667	0.00645151	2	136	113	25	107	0	13	6	56	145	0	10	1	18	11	0	125	107	114	154	4	36	14	57	163	3	97	70	54	26
Catonella	1470	0.0056891	55	6	46	9	89	32	4	23	28	94	10	14	24	2	18	17	41	229	43	62	25	94	202	41	92	11	23	76	14	46
Tannerella	1434	0.00554977	7	21	43	30	10	9	0	2	32	42	3	7	3	9	5	4	1	24	192	92	5	35	64	465	52	5	50	144	27	51
Campylobacter	1406	0.00544141	43	79	152	37	26	39	11	25	45	197	12	124	66	77	61	2	127	43	26	90	5	3	5	14	0	10	24	29	18	16
Synergistes	1287	0.00498086	6	2	9	4	20	3	0	2	8	35	0	0	0	0	0	0	7	63	3	19	2	127	311	56	485	1	6	91	3	24
Actinobaculum	1113	0.00430746	1	0	3	10	26	1	1	0	186	246	1	37	65	42	100	1	11	36	87	76	1	3	7	19	49	4	20	35	15	30
Filifactor	1001	0.003874	22	1	6	4	33	2	0	0	0	0	2	0	0	0	0	6	10	199	3	20	19	50	161	22	227	8	4	115	5	82
Mogibacterium	966	0.00373855	15	0	0	22	57	31	0	1	5	18	22	18	12	5	23	56	2	42	4	12	18	56	109	4	289	14	5	23	10	93
SR1	926	0.00358374	45	0	3	12	24	124	4	7	30	41	2	0	0	0	0	204	23	35	32	25	41	17	9	67	66	24	9	16	22	44
Kingella	923	0.00357213	4	73	29	60	21	0	14	5	29	22	3	50	41	111	147	0	107	31	16	33	1	0	0	23	0	5	24	36	33	5
Atopobium	900	0.00348312	17	0	4	13	21	97	0	0	3	12	140	30	57	11	39	64	0	2	2	3	50	34	34	4	52	3	5	14	0	189
Treponema	796	0.00308063	330	1	24	17	25	24	0	0	3	78	2	29	11	1	35	7	20	52	3	35	15	0	8	19	1	15	8	25	0	8
Solobacterium	765	0.00296065	25	1	12	7	20	41	1	1	0	3	41	17	15	2	13	65	0	29	1	3	24	27	55	9	246	31	13	16	2	45
Dialister	710	0.00274779	7	0	14	19	55	28	0	1	4	28	4	20	33	3	29	2	4	14	5	2	6	56	142	2	129	0	12	42	9	40
Aggregatibacter	672	0.00260073	42	13	29	11	91	1	6	3	31	38	7	0	0	18	3	1	107	85	21	39	16	7	10	16	7	23	5	19	17	6
Peptococcus	659	0.00255042	7	5	38	10	24	7	0	1	1	14	13	4	2	3	10	49	10	26	7	15	18	73	62	13	61	15	40	103	10	18
Propionibacterium	597	0.00231047	1	0	13	7	34	0	0	0	22	76	1	10	47	1	6	3	9	15	80	83	5	14	2	82	46	8	17	8	4	3
Parvimonas	512	0.00198151	12	2	15	4	18	24	0	5	0	9	5	26	55	0	12	36	1	33	1	18	34	10	76	2	75	4	0	16	2	17
Abiotrophia	480	0.00185766	5	9	15	0	0	0	0	0	0	0	0	0	0	0	0	47	4	0	273	7	60	3	6	31	17	0	1	2	0	0
Oribacterium	436	0.00168738	44	12	0	42	7	45	0	0	0	3	50	15	8	3	2	62	2	1	10	7	15	1	6	0	32	18	8	11	2	30
Megasphaera	396	0.00153257	6	0	2	96	57	7	0	0	2	12	57	15	17	14	15	3	0	0	2	0	9	10	31	0	9	1	7	6	0	18
Bergeyella	375	0.0014513	14	38	31	3	4	8	54	31	3	2	28	3	1	0	3	25	47	21	2	8	38	0	0	2	0	7	1	1	0	0
Shuttleworthia	370	0.00143195	8	0	0	37	18	15	0	2	3	2	7	4	4	67	18	28	2	2	4	2	19	8	17	1	22	1	1	8	0	70
Eikenella	344	0.00133133	0	19	32	8	25	0	21	15	26	28	0	9	4	6	8	1	41	19	14	31	0	0	1	4	2	1	5	7	13	4
Syntrophomonas	157	0.000607611	0	0	0	0	0	0	0	0	0	0	0	0	0	0	0	0	0	0	0	0	0	26	13	4	29	0	0	39	0	46
Johnsonella	301	0.000479897	1	0	13	1	16	0	0	0	0	0	0	0	3	4	12	0	3	32	35	34	0	17	54	5	22	0	3	42	0	4
Choroflexus	124	0.000479897	1	0	0	0	0	0	0	0	0	7	0	0	0	0	0	0	0	3	0	0	1	67	29	0	8	0	0	6	0	2
Desulfobulbus	115	0.000445065	2	0	3	0	0	0	0	0	1	27	0	0	0	0	0	0	0	0	0	0	0	17	15	3	24	0	0	22	0	1
Lactobacillus	102	0.000394754	0	0	0	0	0	10	0	0	0	7	0	0	0	1	0	0	0	0	0	0	20	40	12	0	9	2	0	0	0	1
Mycoplasma	65	0.000251559	17	0	1	2	4	9	0	0	0	9	2	0	0	0	0	2	1	5	0	2	5	0	1	0	0	2	0	2	0	1
Olsenella	62	0.000239948	0	0	1	2	1	4	0	0	0	5	0	1	0	1	2	0	0	0	0	2	0	2	4	0	17	0	4	10	1	5
Mitsuokella	50	0.000193507	0	0	0	25	1	0	0	0	0	0	0	0	4	0	0	0	0	0	0	0	2	0	0	2	6	0	0	8	0	2
Peptoniphilus	44	0.000170286	0	0	0	0	0	0	0	0	0	0	0	0	0	0	0	1	0	9	0	0	0	5	6	0	13	0	0	7	0	3
Propionivibrio	42	0.000162546	0	0	3	0	0	0	0	0	0	1	0	0	0	0	0	0	0	1	1	16	0	0	5	1	5	0	1	8	0	0
Scardovia	31	0.000119974	0	0	0	0	0	5	0	0	1	0	0	0	0	0	0	0	0	0	0	0	1	0	0	0	0	0	0	0	0	24
Bulleidia	30	0.000116104	7	0	1	5	10	0	0	0	0	0	2	1	0	0	0	0	0	0	0	0	1	1	1	0	1	0	0	0	0	0
Pseudoramibacter	18	6.96624e-05	0	0	0	0	0	0	0	0	0	0	0	0	0	0	0	0	0	0	0	0	2	0	9	0	7	0	0	0	0	0
Desulfomicrobium	17	6.57923e-05	0	0	0	0	0	0	0	0	0	0	0	0	0	0	0	0	0	1	0	0	0	0	1	0	0	1	0	11	0	3
Xanthomonas	15	5.8052e-05	1	1	0	0	1	0	0	0	0	0	0	0	1	1	0	0	1	0	2	0	0	0	4	1	0	0	1	1	0	0
Cryptobacterium	14	5.41819e-05	0	0	0	0	0	0	0	0	0	0	0	0	0	0	2	0	0	0	0	0	1	0	0	0	0	0	0	0	0	11
Desulfovibrio	9	3.48312e-05	0	0	0	0	0	0	0	0	0	0	0	0	0	0	0	0	0	0	0	0	2	0	0	2	2	0	0	1	0	2
Slackia	6	2.32208e-05	0	0	0	0	0	0	0	0	0	1	0	0	0	0	2	0	0	0	0	0	0	1	0	0	0	0	0	1	0	1
Centipeda	4	1.54805e-05	0	0	0	0	0	0	0	0	0	0	0	0	0	0	0	0	0	0	0	0	0	0	0	0	2	0	0	2	0	0
Odoribacter	3	1.16104e-05	0	0	0	0	0	0	0	0	0	0	0	0	0	0	0	0	0	2	0	1	0	0	0	0	0	0	0	0	0	0
Paracoccus	2	7.74027e-06	0	0	0	0	0	0	0	0	0	0	0	0	0	0	0	0	0	2	0	0	0	0	0	0	0	0	0	0	0	0
Brachybacterium	1	3.87013e-06	0	0	0	0	0	0	0	0	0	1	0	0	0	0	0	0	0	0	0	0	0	0	0	0	0	0	0	0	0	0
Novosphingobium	1	3.87013e-06	0	0	0	0	0	0	0	0	0	0	0	0	0	0	0	0	0	0	0	0	0	0	0	0	1	0	0	0	0	0
Sphingomonas	1	3.87013e-06	0	0	0	0	0	0	0	0	0	0	0	0	0	0	0	0	0	0	0	0	0	0	0	1	0	0	0	0	0	0
Acinetobacter	1	3.87013e-06	0	0	0	0	0	0	0	0	0	0	0	0	0	0	0	0	0	1	0	0	0	0	0	0	0	0	0	0	0	0
Pseudomonas	1	3.87013e-06	0	0	0	0	0	1	0	0	0	0	0	0	0	0	0	0	0	0	0	0	0	0	0	0	0	0	0	0	0	0
Pyramidobacter	1	3.87013e-06	0	0	0	0	0	0	0	0	0	0	0	0	0	0	0	0	0	0	0	0	0	0	0	0	0	0	0	1	0	0
Identified genera(No.)	238059		11275	9149	7506	7085	6983	11720	10899	9486	9869	10366	10884	5339	6445	6439	6232	13402	6919	6464	8682	4635	12764	6815	6550	6530	7368	8565	4543	6247	3370	5528
All genera(No.)	258389		11580	9764	8035	7467	7730	11907	10935	9539	10085	10809	10970	5476	6581	6615	6456	13562	9591	7651	10035	5272	12890	7813	8078	7268	8916	8819	5407	8484	4405	6249
Identified genera(%)	0.92132		0.973661	0.937014	0.934163	0.948842	0.903364	0.984295	0.996708	0.994444	0.978582	0.959016	0.99216	0.974982	0.979334	0.973394	0.965304	0.988202	0.721405	0.844857	0.865172	0.879173	0.990225	0.872264	0.810844	0.898459	0.82638	0.971199	0.840207	0.736327	0.76504	0.884622
Unclassified genera(%)	0.0786798		0.0263385	0.0629865	0.065837	0.0511584	0.0966365	0.015705	0.00329218	0.00555614	0.0214179	0.0409844	0.00783956	0.0250183	0.0206656	0.0266062	0.0346964	0.0117977	0.278595	0.155143	0.134828	0.120827	0.00977502	0.127736	0.189156	0.101541	0.17362	0.0288015	0.159793	0.263673	0.23496	0.115378
