# Supplementary material for: Preliminary characterization of the oral microbiota of Chinese adults with and without gingivitis
Source: BMC Oral Health. 2011 Dec 12;11:33. doi: 10.1186/1472-6831-11-33 (PMC3254127; doi:10.1186/1472-6831-11-33)
Supplement: Additional file 2 — Gingivitis-associated OTUs detected in plaque microbiota. Among the totally 98 OTUs, 36 of them were gingivitis-depleted (Blue) and the remaining 62 were gingivitis-enriched (Red). [file 1472-6831-11-33-S2.XLSX]

## Sheet: plaque.H
OTUs	Size	Concesus taxonomy							H		U		Metastatsp-value	Metastats q-value
									mean abundance(%)	std.err	mean abundance(%)	std.err
Otu1279	297	Bacteria(100)	Firmicutes(99)	Clostridia(99)	Clostridiales(99)	Veillonellaceae(99)	Veillonella(99)	atypica_dispar_parvula(99)	0.00231014	0.000553332	0.000511175	0.000105512	0.00499501	0.00825036
Otu1713	2784	Bacteria(100)	Firmicutes(100)	Clostridia(100)	Clostridiales(100)	Veillonellaceae(100)	Veillonella(100)	atypica_dispar_parvula(100)	0.0235596	0.00526437	0.00585197	0.00190447	0.00499501	0.00825036
Otu1394	594	Bacteria(100)	Firmicutes(100)	Clostridia(100)	Clostridiales(100)	Veillonellaceae(100)	Veillonella(100)	atypica_dispar_parvula(100)	0.0048062	0.0011296	0.00102288	0.000286969	0.003996	0.00699551
Otu1372	347	Bacteria(100)	Firmicutes(100)	Clostridia(100)	Clostridiales(100)	Veillonellaceae(100)	Veillonella(100)	atypica_dispar_parvula(100)	0.00293786	0.00063996	0.000514425	0.000134504	0.000999001	0.00265511
Otu356	193	Bacteria(100)	Firmicutes(100)	Clostridia(100)	Clostridiales(100)	Veillonellaceae(100)	Veillonella(100)	atypica_dispar_parvula(100)	0.00128681	0.000281871	0.000258329	6.33e-05	0.002997	0.00580257
Otu1461	187	Bacteria(100)	Firmicutes(100)	Clostridia(100)	Clostridiales(100)	Veillonellaceae(100)	Veillonella(100)	atypica_dispar_parvula(100)	0.00169048	0.00047073	0.000387143	0.000114863	0.00899101	0.0124577
Otu1243	13578	Bacteria(100)	Firmicutes(100)	Bacilli(100)	Lactobacillales(100)	Streptococcaceae(100)	Streptococcus(100)	sanguinis(100)	0.0766779	0.0164715	0.0375461	0.00595962	0.037962	0.0345744
Otu687	7530	Bacteria(100)	Firmicutes(100)	Bacilli(100)	Lactobacillales(100)	Streptococcaceae(100)	Streptococcus(100)	mitis_pneumoniae_infantis_oralis(100)	0.0261295	0.0102545	0.00446462	0.00200198	0.011988	0.0151067
Otu1779	1877	Bacteria(100)	Firmicutes(100)	Bacilli(100)	Lactobacillales(100)	Streptococcaceae(100)	Streptococcus(100)	mitis_pneumoniae_infantis_oralis(98)	0.00445849	0.00174569	0.000618729	0.000281321	0.003996	0.00699551
Otu920	387	Bacteria(100)	Firmicutes(100)	Bacilli(100)	Lactobacillales(100)	Streptococcaceae(100)	Streptococcus(100)	sanguinis(98)	0.0032971	0.00101341	0.00089313	0.000275629	0.028971	0.0287112
Otu1727	182	Bacteria(100)	Firmicutes(100)	Bacilli(100)	Lactobacillales(100)	Streptococcaceae(100)	Streptococcus(100)	sanguinis(85)	0.00140329	0.000295348	0.00032948	0.000117585	0.002997	0.00580257
Otu1541	152	Bacteria(100)	Firmicutes(100)	Bacilli(100)	Lactobacillales(100)	Streptococcaceae(100)	Streptococcus(100)	mitis_pneumoniae_infantis_oralis(88)	0.0005698	0.000164328	0.00014596	7.83e-05	0.030969	0.0303824
Otu1491	94	Bacteria(100)	Firmicutes(100)	Bacilli(100)	Lactobacillales(100)	Streptococcaceae(100)	Streptococcus(100)	sanguinis(95)	0.000748869	0.000156527	0.000251342	7.47e-05	0.00899101	0.0124577
Otu267	297	Bacteria(100)	Actinobacteria(100)	Actinobacteridae(100)	Actinomycetales(100)	Micrococcaceae(100)	Rothia(100)	aeria(70)	0.00201562	0.000458636	0.000755255	0.000202416	0.018981	0.0211801
Otu99	634	Bacteria(100)	Bacteroidetes(100)	Bacteroidia(100)	Bacteroidales(100)	Prevotellaceae(100)	Prevotella(100)	tannerae(100)	0.00715307	0.00308173	0.000172087	9.33e-05	0.001998	0.00442519
Otu1042	426	Bacteria(100)	Bacteroidetes(100)	Bacteroidia(100)	Bacteroidales(100)	Prevotellaceae(100)	Prevotella(100)	oris(100)	0.00371794	0.00136089	0.000364881	0.000275713	0.00899101	0.0124577
Otu785	255	Bacteria(100)	Bacteroidetes(100)	Bacteroidia(100)	Bacteroidales(100)	Prevotellaceae(100)	Prevotella(100)	BR014(94)	0.00210959	0.00125464	5.53e-05	3.15e-05	0.010989	0.0143424
Otu1682	195	Bacteria(100)	Bacteroidetes(100)	Bacteroidia(100)	Bacteroidales(100)	Prevotellaceae(100)	Prevotella(100)	oulorum(98)	0.00196361	0.000770152	0.000203964	9.99e-05	0.010989	0.0143424
Otu1222	162	Bacteria(100)	Bacteroidetes(100)	Bacteroidia(100)	Bacteroidales(100)	Prevotellaceae(100)	Prevotella(100)	unclassified(52)	0.00162658	0.000678969	0.000179852	0.000132443	0.027972	0.0281023
Otu1787	128	Bacteria(100)	Bacteroidetes(100)	Bacteroidia(100)	Bacteroidales(100)	Prevotellaceae(100)	Prevotella(100)	maculosa(100)	0.00154935	0.000709025	0.000108903	9.79e-05	0.00499501	0.00825036
Otu1616	597	Bacteria(100)	Proteobacteria(100)	Betaproteobacteria(100)	Neisseriales(100)	Neisseriaceae(100)	Neisseria(100)	unclassified(71)	0.00252569	0.00108449	0.000535217	0.000224635	0.048951	0.0395333
Otu887	108	Bacteria(100)	Proteobacteria(100)	Betaproteobacteria(100)	Neisseriales(100)	Neisseriaceae(100)	Neisseria(100)	unclassified(97)	0.000909624	0.000318219	3.91e-05	2.69e-05	0.00699301	0.0105383
Otu983	7207	Bacteria(100)	Proteobacteria(100)	Betaproteobacteria(100)	Burkholderiales(100)	Burkholderiaceae(100)	Lautropia(100)	AP009(79)	0.053089	0.0188782	0.0124569	0.0028106	0.013986	0.0168962
Otu1344	91	Bacteria(100)	Proteobacteria(100)	Betaproteobacteria(100)	Burkholderiales(100)	Burkholderiaceae(100)	Lautropia(100)	unclassified(99)	0.000763197	0.000159238	0.000131695	4.73e-05	0.000999001	0.00265511
Otu1762	469	Bacteria(100)	Proteobacteria(100)	Betaproteobacteria(100)	Neisseriales(100)	Neisseriaceae(100)	Kingella(100)	oralis(100)	0.00482785	0.00152117	0.000615276	0.000363048	0.002997	0.00580257
Otu871	3680	Bacteria(100)	Proteobacteria(100)	Gammaproteobacteria(100)	Pasteurellales(100)	Pasteurellaceae(100)	Haemophilus(100)	parainfluenzae(80)	0.0222009	0.00810568	0.00311805	0.00137349	0.003996	0.00699551
Otu1240	631	Bacteria(100)	Proteobacteria(100)	Gammaproteobacteria(100)	Pasteurellales(100)	Pasteurellaceae(100)	Haemophilus(100)	parainfluenzae(99)	0.00460899	0.00172052	0.000482474	0.00015962	0.000999001	0.00265511
Otu795	230	Bacteria(100)	Proteobacteria(100)	Gammaproteobacteria(100)	Pasteurellales(100)	Pasteurellaceae(100)	Haemophilus(100)	parainfluenzae(100)	0.00235131	0.00101655	0.00013029	4.53e-05	0.00499501	0.00825036
Otu571	2582	Bacteria(100)	Firmicutes(100)	Bacilli(100)	Lactobacillales(100)	Carnobacteriaceae(100)	Granulicatella(100)	unclassified(70)	0.00806209	0.00138216	0.00379356	0.00126103	0.035964	0.0334849
Otu212	527	Bacteria(100)	Bacteroidetes(100)	Flavobacteria(100)	Flavobacteriales(100)	Flavobacteriaceae(100)	Capnocytophaga(100)	gingivalis(100)	0.00413023	0.00131404	0.000852375	0.000327864	0.016983	0.0192444
Otu660	423	Bacteria(100)	Proteobacteria(100)	Epsilonproteobacteria(100)	Campylobacterales(100)	Campylobacteraceae(100)	Campylobacter(100)	gracilis(100)	0.00388581	0.00105924	0.00124136	0.000381247	0.028971	0.0287112
Otu1809	319	Bacteria(100)	Proteobacteria(100)	Epsilonproteobacteria(100)	Campylobacterales(100)	Campylobacteraceae(100)	Campylobacter(100)	concisus(89)	0.00257195	0.000778041	0.000476831	0.000132572	0.002997	0.00580257
Otu1447	852	Bacteria(100)	Actinobacteria(100)	Actinobacteridae(100)	Actinomycetales(100)	Actinomycetaceae(100)	Actinomyces(100)	viscosus_naeslundii_oris(100)	0.00647968	0.000984337	0.00270067	0.000820373	0.00699301	0.0105383
Otu980	305	Bacteria(100)	Actinobacteria(100)	Actinobacteridae(100)	Actinomycetales(100)	Actinomycetaceae(100)	Actinomyces(100)	IP073(100)	0.00349208	0.00200608	0.00027808	0.000147547	0.03996	0.0349776
Otu1722	293	Bacteria(100)	Actinobacteria(100)	Actinobacteridae(100)	Actinomycetales(100)	Actinomycetaceae(100)	Actinomyces(100)	viscosus_naeslundii_oris(98)	0.00276393	0.000872603	0.000660234	0.000230095	0.022977	0.0246965
Otu1179	125	Bacteria(100)	Actinobacteria(100)	Actinobacteridae(100)	Actinomycetales(100)	Actinomycetaceae(100)	Actinomyces(100)	viscosus_naeslundii_oris(100)	0.00162832	0.000649864	3.8e-05	2.03e-05	0.023976	0.0253051

## Sheet: plaque.U
OTUs	Size	Concesus taxonomy							H		U		Metastatsp-value	Metastats q-value
									mean abundance(%)	std.err	mean abundance(%)	std.err
Otu280	197	Bacteria(100)	Firmicutes(100)	Clostridia(100)	Clostridiales(100)	Lachnospiraceae(100)	Uncultured_Lachnospiraceae(100)	oral_taxon_100(100)	0.000476074	0.00016963	0.00167504	0.000470133	0.003996	0.00699551
Otu737	157	Bacteria(100)	Firmicutes(100)	Clostridia(100)	Clostridiales(100)	Lachnospiraceae(100)	Uncultured_Lachnospiraceae(100)	502G12(100)	0.000143915	0.000103179	0.00158137	0.000869859	0.012987	0.0160203
Otu992	142	Bacteria(100)	Firmicutes(100)	Clostridia(100)	Clostridiales(100)	Lachnospiraceae(100)	Uncultured_Lachnospiraceae(100)	oral_taxon_100(100)	0.000231746	0.000119123	0.00144837	0.000432019	0.00799201	0.0118005
Otu1108	110	Bacteria(100)	Firmicutes(100)	Clostridia(100)	Clostridiales(100)	Lachnospiraceae(100)	Uncultured_Lachnospiraceae(100)	JI012(100)	8.63e-06	8.63e-06	0.00117975	0.000402485	0.000999001	0.00265511
Otu1687	59	Bacteria(100)	Firmicutes(100)	Clostridia(100)	Clostridiales(100)	Lachnospiraceae(100)	Uncultured_Lachnospiraceae(100)	unclassified	0.000161245	5.79e-05	0.000531439	8.48e-05	0.001998	0.00442519
Otu6	81	Bacteria(100)	Firmicutes(100)	Clostridia(100)	Clostridiales(100)	Peptostreptococcaceae(100)	unclassified_Peptostreptococcaceae(100)	oral_taxon_081(100)	0.000107217	9.89e-05	0.000840917	0.00016296	0.001998	0.00442519
Otu1776	1004	Bacteria(100)	Proteobacteria(100)	Betaproteobacteria(100)	Burkholderiales(100)	Comamonadaceae(100)	unclassified_Comamonadaceae(100)	FX006(100)	0.00252382	0.00142457	0.00875232	0.0027459	0.03996	0.0349776
Otu1651	184	Bacteria(100)	Proteobacteria(100)	Betaproteobacteria(100)	Burkholderiales(100)	Comamonadaceae(100)	unclassified_Comamonadaceae(100)	FX006(88)	0.000144036	0.00013185	0.00189559	0.000857434	0.026973	0.0275724
Otu1171	126	Bacteria(100)	Proteobacteria(100)	Betaproteobacteria(100)	Burkholderiales(100)	Comamonadaceae(100)	unclassified_Comamonadaceae(100)	FX006(100)	0.000233969	0.000127183	0.00117173	0.000468314	0.016983	0.0192444
Otu840	2125	Bacteria(100)	TM7(100)	TM7(100)	TM7(100)	TM7(100)	TM7(100)	oral_taxon_437(100)	0.00298088	0.00152372	0.0209317	0.00952057	0.046953	0.0384508
Otu103	1276	Bacteria(100)	TM7(100)	TM7(100)	TM7(100)	TM7(100)	TM7(100)	401H12(99)	0.00222103	0.00104842	0.0121467	0.00384125	0.012987	0.0160203
Otu1146	795	Bacteria(100)	TM7(100)	TM7(100)	TM7(100)	TM7(100)	TM7(100)	oral_taxon_349(100)	0.00147991	0.000878011	0.00798608	0.00248671	0.014985	0.0176651
Otu550	174	Bacteria(100)	TM7(100)	TM7(100)	TM7(100)	TM7(100)	TM7(100)	unclassified(61)	7.68e-05	5.32e-05	0.00179135	0.000704628	0.012987	0.0160203
Otu80	171	Bacteria(100)	TM7(100)	TM7(100)	TM7(100)	TM7(100)	TM7(100)	oral_taxon_349(66)	0.000288756	0.000149712	0.0016393	0.000309749	0.000999001	0.00265511
Otu794	150	Bacteria(100)	TM7(100)	TM7(100)	TM7(100)	TM7(100)	TM7(100)	unclassified(100)	0.000181583	9.38e-05	0.00137621	0.000568068	0.014985	0.0176651
Otu644	945	Bacteria(100)	Bacteroidetes(100)	Bacteroidia(100)	Bacteroidales(100)	Porphyromonadaceae(100)	Tannerella(100)	BU063(100)	0.00138645	0.00040468	0.00946162	0.00413448	0.002997	0.00580257
Otu84	689	Bacteria(100)	Synergistetes(100)	Synergistia(100)	Synergistales(100)	Synergistaceae(100)	Synergistes(100)	oral_taxon_360_453(69)	0.000317699	0.000148077	0.00671417	0.0030967	0.000999001	0.00265511
Otu1106	539	Bacteria(100)	Firmicutes(100)	Bacilli(100)	Lactobacillales(100)	Streptococcaceae(100)	Streptococcus(100)	anginosus(100)	0.000450354	0.000301263	0.00492452	0.00218639	0.037962	0.0345744
Otu676	351	Bacteria(100)	SR1(94)	SR1(94)	SR1(94)	SR1(94)	SR1(94)	AF125207(94)	0.000675548	0.000346307	0.00217336	0.000524339	0.01998	0.0220425
Otu886	108	Bacteria(100)	SR1(80)	SR1(80)	SR1(80)	SR1(80)	SR1(80)	AF125207(80)	0.000125665	6.13e-05	0.00106402	0.000280206	0.001998	0.00442519
Otu905	66	Bacteria(100)	SR1(100)	SR1(100)	SR1(100)	SR1(100)	SR1(100)	AF125207(93)	4.06e-05	2.34e-05	0.000496162	0.000103493	0.000999001	0.00265511
Otu1336	63	Bacteria(100)	Firmicutes(100)	Clostridia(100)	Clostridiales(100)	Veillonellaceae(100)	Selenomonas(99)	unclassified(51)	5.93e-05	2.22e-05	0.000597348	0.000154725	0.000999001	0.00265511
Otu152	129	Bacteria(100)	Firmicutes(100)	Clostridia(100)	Clostridiales(100)	Veillonellaceae(100)	Selenomonas(98)	unclassified(80)	8.34e-05	2.81e-05	0.00130488	0.000596166	0.000999001	0.00265511
Otu148	114	Bacteria(100)	Firmicutes(100)	Clostridia(100)	Clostridiales(100)	Veillonellaceae(100)	Selenomonas(94)	infelix(51)	0.000126264	4.97e-05	0.0011348	0.000302733	0.000999001	0.00265511
Otu1761	167	Bacteria(100)	Firmicutes(100)	Clostridia(100)	Clostridiales(100)	Veillonellaceae(100)	Selenomonas(92)	unclassified(60)	0.000181939	0.000107382	0.00164923	0.000483435	0.001998	0.00442519
Otu1295	1065	Bacteria(100)	Firmicutes(100)	Clostridia(100)	Clostridiales(100)	Veillonellaceae(100)	Selenomonas(100)	sputigena(100)	0.00182317	0.000552342	0.00987471	0.00331723	0.002997	0.00580257
Otu799	806	Bacteria(100)	Firmicutes(100)	Clostridia(100)	Clostridiales(100)	Veillonellaceae(100)	Selenomonas(100)	infelix(76)	0.00283731	0.000723224	0.00634745	0.00157399	0.041958	0.0358673
Otu466	452	Bacteria(100)	Firmicutes(100)	Clostridia(100)	Clostridiales(100)	Veillonellaceae(100)	Selenomonas(100)	unclassified(100)	0.000232322	9.78e-05	0.00475059	0.00124806	0.000999001	0.00265511
Otu344	347	Bacteria(100)	Firmicutes(100)	Clostridia(100)	Clostridiales(100)	Veillonellaceae(100)	Selenomonas(100)	unclassified(64)	0.000775936	0.000205424	0.00304445	0.000745287	0.003996	0.00699551
Otu459	335	Bacteria(100)	Firmicutes(100)	Clostridia(100)	Clostridiales(100)	Veillonellaceae(100)	Selenomonas(100)	sputigena(100)	0.000437488	0.000156117	0.00323622	0.000933417	0.002997	0.00580257
Otu1267	243	Bacteria(100)	Firmicutes(100)	Clostridia(100)	Clostridiales(100)	Veillonellaceae(100)	Selenomonas(100)	unclassified(63)	0.000268169	0.000170445	0.00242873	0.00080782	0.000999001	0.00265511
Otu630	129	Bacteria(100)	Firmicutes(100)	Clostridia(100)	Clostridiales(100)	Veillonellaceae(100)	Selenomonas(100)	unclassified(53)	0.000186065	7.51e-05	0.00118439	0.000341751	0.003996	0.00699551
Otu875	83	Bacteria(100)	Firmicutes(100)	Clostridia(100)	Clostridiales(100)	Veillonellaceae(100)	Selenomonas(100)	noxia(100)	6.52e-05	3.74e-05	0.000995265	0.000247964	0.000999001	0.00265511
Otu40	127	Bacteria(100)	Actinobacteria(100)	Actinobacteridae(100)	Actinomycetales(100)	Propionibacteriaceae(100)	Propionibacterium(100)	unclassified(70)	0.000246872	8.73e-05	0.00118472	0.000395288	0.011988	0.0151067
Otu400	74	Bacteria(100)	Actinobacteria(100)	Actinobacteridae(100)	Actinomycetales(100)	Propionibacteriaceae(100)	Propionibacterium(100)	unclassified(83)	0.000134161	4.37e-05	0.00065586	0.000218609	0.013986	0.0168962
Otu12	1269	Bacteria(100)	Firmicutes(100)	Clostridia(100)	Clostridiales(100)	Peptostreptococcaceae(100)	Peptostreptococcus(100)	stomatis(100)	0.00150918	0.000801318	0.0109055	0.00344586	0.002997	0.00580257
Otu855	287	Bacteria(100)	Firmicutes(100)	Clostridia(100)	Clostridiales(100)	Peptostreptococcaceae(100)	Peptostreptococcus(100)	stomatis(100)	0.000243223	0.000121436	0.00249713	0.000974207	0.000999001	0.00265511
Otu636	1037	Bacteria(100)	Fusobacteria(100)	Fusobacteria(100)	Fusobacteriales(100)	Fusobacteriaceae(100)	Leptotrichia(100)	BU064(100)	0.00180887	0.000760853	0.00997687	0.00340095	0.00999001	0.0133974
Otu116	1026	Bacteria(100)	Fusobacteria(100)	Fusobacteria(100)	Fusobacteriales(100)	Fusobacteriaceae(100)	Leptotrichia(100)	501D10(72)	0.00136987	0.000574467	0.0103373	0.00434466	0.001998	0.00442519
Otu1569	839	Bacteria(100)	Fusobacteria(100)	Fusobacteria(100)	Fusobacteriales(100)	Fusobacteriaceae(100)	Leptotrichia(100)	oral_taxon_223(98)	1.64e-05	1.1e-05	0.00971476	0.00399108	0.000999001	0.00265511
Otu1707	780	Bacteria(100)	Fusobacteria(100)	Fusobacteria(100)	Fusobacteriales(100)	Fusobacteriaceae(100)	Leptotrichia(100)	IK040(100)	0.00114108	0.000706997	0.00832879	0.00207487	0.003996	0.00699551
Otu75	568	Bacteria(100)	Fusobacteria(100)	Fusobacteria(100)	Fusobacteriales(100)	Fusobacteriaceae(100)	Leptotrichia(100)	unclassified(74)	0.00117295	0.00046733	0.00483712	0.00154834	0.014985	0.0176651
Otu553	352	Bacteria(100)	Fusobacteria(100)	Fusobacteria(100)	Fusobacteriales(100)	Fusobacteriaceae(100)	Leptotrichia(100)	501D10(76)	0.000181657	9.23e-05	0.00369132	0.00146247	0.000999001	0.00265511
Otu297	343	Bacteria(100)	Fusobacteria(100)	Fusobacteria(100)	Fusobacteriales(100)	Fusobacteriaceae(100)	Leptotrichia(100)	oral_taxon_223(93)	0.000293043	0.000103032	0.00347614	0.00192958	0.001998	0.00442519
Otu588	334	Bacteria(100)	Fusobacteria(100)	Fusobacteria(100)	Fusobacteriales(100)	Fusobacteriaceae(100)	Leptotrichia(100)	BU064(88)	0.000579538	0.000326334	0.00274892	0.0010907	0.043956	0.0367165
Otu186	213	Bacteria(100)	Fusobacteria(100)	Fusobacteria(100)	Fusobacteriales(100)	Fusobacteriaceae(100)	Leptotrichia(100)	unclassified(83)	0.000588682	0.000178059	0.00174222	0.000518184	0.018981	0.0211801
Otu1639	211	Bacteria(100)	Fusobacteria(100)	Fusobacteria(100)	Fusobacteriales(100)	Fusobacteriaceae(100)	Leptotrichia(100)	501D10(63)	0.000349897	0.000133394	0.0021236	0.000620637	0.002997	0.00580257
Otu784	200	Bacteria(100)	Fusobacteria(100)	Fusobacteria(100)	Fusobacteriales(100)	Fusobacteriaceae(100)	Leptotrichia(100)	BU064(96)	0.000353088	0.000171727	0.00190116	0.000546451	0.00999001	0.0133974
Otu259	157	Bacteria(100)	Fusobacteria(100)	Fusobacteria(100)	Fusobacteriales(100)	Fusobacteriaceae(100)	Leptotrichia(100)	IK040(82)	0.000218205	0.000114376	0.00175393	0.000501077	0.00599401	0.0094723
Otu1184	147	Bacteria(100)	Fusobacteria(100)	Fusobacteria(100)	Fusobacteriales(100)	Fusobacteriaceae(100)	Leptotrichia(100)	unclassified	0.000374734	0.000140862	0.00131536	0.000297561	0.00999001	0.0133974
Otu310	133	Bacteria(100)	Fusobacteria(100)	Fusobacteria(100)	Fusobacteriales(100)	Fusobacteriaceae(100)	Leptotrichia(100)	unclassified(91)	0.000121517	4.57e-05	0.00153121	0.000462271	0.001998	0.00442519
Otu913	129	Bacteria(100)	Fusobacteria(100)	Fusobacteria(100)	Fusobacteriales(100)	Fusobacteriaceae(100)	Leptotrichia(100)	trevisanii(83)	0.00016312	7.5e-05	0.00122442	0.000552233	0.031968	0.030947
Otu1767	122	Bacteria(100)	Fusobacteria(100)	Fusobacteria(100)	Fusobacteriales(100)	Fusobacteriaceae(100)	Leptotrichia(100)	EX103(87)	4.35e-05	1.88e-05	0.00121288	0.000398016	0.000999001	0.00265511
Otu575	1660	Bacteria(100)	Fusobacteria(100)	Fusobacteria(100)	Fusobacteriales(100)	Fusobacteriaceae(100)	Fusobacterium(100)	nucleatum_subsp._polymorphum(70)	0.00399523	0.00095948	0.0105079	0.00181691	0.000999001	0.00265511
Otu1747	319	Bacteria(100)	Firmicutes(100)	Clostridia(100)	Clostridiales(100)	Peptostreptococcaceae(100)	Filifactor(92)	alocis(92)	8.05e-05	3.33e-05	0.00312581	0.00133302	0.001998	0.00442519
Otu1502	704	Bacteria(100)	Firmicutes(100)	Clostridia(100)	Clostridiales(100)	Peptostreptococcaceae(100)	Filifactor(100)	alocis(100)	0.000449514	0.000349399	0.00684911	0.00207601	0.001998	0.00442519
Otu708	894	Bacteria(100)	Firmicutes(100)	Clostridia(100)	Clostridiales(100)	Eubacteriaceae(100)	Eubacterium(100)	yurii_subsp._margaretiae_yurii(68)	0.00154098	0.000424989	0.00806842	0.00134035	0.000999001	0.00265511
Otu1810	313	Bacteria(100)	Firmicutes(100)	Clostridia(100)	Clostridiales(100)	Eubacteriaceae(100)	Eubacterium(100)	unclassified(73)	0.000158959	5.32e-05	0.00315846	0.00168032	0.000999001	0.00265511
Otu1084	364	Bacteria(100)	Firmicutes(100)	Clostridia(100)	Clostridiales(100)	Lachnospiraceae(100)	Catonella(100)	morbi(99)	0.000544721	0.000155638	0.00296686	0.00103318	0.001998	0.00442519
Otu403	127	Bacteria(100)	Firmicutes(100)	Clostridia(100)	Clostridiales(100)	Lachnospiraceae(100)	Catonella(100)	unclassified(72)	6.08e-05	2.48e-05	0.00132488	0.000561006	0.000999001	0.00265511
Otu487	335	Bacteria(100)	Proteobacteria(100)	Gammaproteobacteria(100)	Cardiobacteriales(100)	Cardiobacteriaceae(100)	Cardiobacterium(100)	valvarum(100)	0.000734549	0.000305208	0.00307226	0.000798033	0.002997	0.00580257
Otu922	139	Bacteria(100)	Actinobacteria(100)	Actinobacteridae(100)	Actinomycetales(100)	Actinomycetaceae(100)	Actinomyces(100)	odontolyticus_lingnae(100)	7.39e-05	2.99e-05	0.000574056	0.000170445	0.00899101	0.0124577
